# Supplementary material for: Thiram, an inhibitor of 11ß-hydroxysteroid dehydrogenase type 2, enhances the inhibitory effects of hydrocortisone in the treatment of osteosarcoma through Wnt/β-catenin pathway
Source: BMC Pharmacol Toxicol. 2023 Mar 28;24:20. doi: 10.1186/s40360-023-00655-0 (PMC10045229; doi:10.1186/s40360-023-00655-0)
Supplement: Supplementary file 1 — Additional file 1. [file 40360_2023_655_MOESM1_ESM.zip]

Archive with 29 entries (17 files):
- fig5a original/
- fig5a original/beta-catenin/
- fig5a original/beta-catenin/1.tif
- fig5a original/beta-catenin/2&3.tif
- fig5a original/cmyc/
- fig5a original/cmyc/1&2.tif
- fig5a original/cmyc/3.tif
- fig5a original/cyclinD1/
- fig5a original/cyclinD1/saos2.tif
- fig5b origin/
- fig5b origin/CMYC/
- fig5b origin/CMYC/1.tif
- fig5b origin/CMYC/2.tif
- fig5b origin/beta-catenin/
- fig5b origin/beta-catenin/1.tif
- fig5b origin/beta-catenin/2.tif
- fig5b origin/beta-catenin/3.tif
- fig5b origin/cyclinD1/
- fig5b origin/cyclinD1/Cyclin.tif
- fig5c origin/
- fig5c origin/beta-catenin/
- fig5c origin/beta-catenin/1.tif
- fig5c origin/beta-catenin/2.tif
- fig5c origin/cmyc/
- fig5c origin/cmyc/k7m2 1&2.tif
- fig5c origin/cmyc/k7m2 3.tif
- fig5c origin/cyclin d1/
- fig5c origin/cyclin d1/123.tif
- fig5c origin/cyclin d1/GAPDH.tif
