# Supplementary material for: Thiram, an inhibitor of 11ß-hydroxysteroid dehydrogenase type 2, enhances the inhibitory effects of hydrocortisone in the treatment of osteosarcoma through Wnt/β-catenin pathway
Source: BMC Pharmacol Toxicol. 2023 Mar 28;24:20. doi: 10.1186/s40360-023-00655-0 (PMC10045229; doi:10.1186/s40360-023-00655-0)
Supplement: Supplementary file 7 — Additional file 7. [file 40360_2023_655_MOESM7_ESM.zip]

Archive with 26 entries (15 files):
- fig 7original/
- fig 7original/4group╠ß╜╗/
- fig 7original/4group╠ß╜╗/MG63╠ß╜╗/
- fig 7original/4group╠ß╜╗/MG63╠ß╜╗/beta-catenin╠ß╜╗/
- fig 7original/4group╠ß╜╗/MG63╠ß╜╗/beta-catenin╠ß╜╗/1.tif
- fig 7original/4group╠ß╜╗/MG63╠ß╜╗/beta-catenin╠ß╜╗/2.tif
- fig 7original/4group╠ß╜╗/MG63╠ß╜╗/beta-catenin╠ß╜╗/3.tif
- fig 7original/4group╠ß╜╗/MG63╠ß╜╗/cmyc╠ß╜╗/
- fig 7original/4group╠ß╜╗/MG63╠ß╜╗/cmyc╠ß╜╗/1.tif
- fig 7original/4group╠ß╜╗/MG63╠ß╜╗/cmyc╠ß╜╗/2.tif
- fig 7original/4group╠ß╜╗/MG63╠ß╜╗/cmyc╠ß╜╗/3.tif
- fig 7original/4group╠ß╜╗/MG63╠ß╜╗/cyclinD1╠ß╜╗/
- fig 7original/4group╠ß╜╗/MG63╠ß╜╗/cyclinD1╠ß╜╗/1.tif
- fig 7original/4group╠ß╜╗/Saos╠ß╜╗/
- fig 7original/4group╠ß╜╗/Saos╠ß╜╗/beta-catenin/
- fig 7original/4group╠ß╜╗/Saos╠ß╜╗/beta-catenin/1.tif
- fig 7original/4group╠ß╜╗/Saos╠ß╜╗/beta-catenin/2.tif
- fig 7original/4group╠ß╜╗/Saos╠ß╜╗/cmyc/
- fig 7original/4group╠ß╜╗/Saos╠ß╜╗/cmyc/1.tif
- fig 7original/4group╠ß╜╗/Saos╠ß╜╗/cmyc/2.tif
- fig 7original/4group╠ß╜╗/Saos╠ß╜╗/cmyc/3.tif
- fig 7original/4group╠ß╜╗/Saos╠ß╜╗/cyclinD1/
- fig 7original/4group╠ß╜╗/Saos╠ß╜╗/cyclinD1/1.tif
- fig 7original/si11hsd2/
- fig 7original/si11hsd2/1.tif
- fig 7original/si11hsd2/2.tif
